# Supplementary material for: Ginsenoside Rg1 Delays Chronological Aging in a Yeast Model via CDC19- and SDH2-Mediated Cellular Metabolism
Source: Antioxidants (Basel). 2023 Jan 28;12(2):296. doi: 10.3390/antiox12020296 (PMC9952469; doi:10.3390/antiox12020296)
Supplement: Supplementary file 1 [file antioxidants-12-00296-s001.zip › antioxidants-2070108-supplementary/Supplementary materials/Tables/Table S1.xls]

## Sheet: Sheet1
Time-Days	Control		Rb1			Rb2			Rg1			Rg2			Rg3			Rd			Rh1			Rh2
	Percentage of survival(%)		Percentage of survival(%)			Percentage of survival(%)			Percentage of survival(%)			Percentage of survival(%)			Percentage of survival(%)			Percentage of survival(%)			Percentage of survival(%)			Percentage of survival(%)
	Mean	SEM	Mean	SEM	p value	Mean	SEM	p value	Mean	SEM	p value	Mean	SEM	p value	Mean	SEM	p value	Mean	SEM	p value	Mean	SEM	p value	Mean	SEM	p value
0	100	0	100	0	ns	100	0	ns	100	0	ns	100	0	ns	100	0	ns	100	0		100	0		100	0
1	98.1831	0.442811	99.0579	0.489692	ns	102.244	0.296623	ns	103.658	0.51482	*	101.248	0.580935	ns	101.809	0.556214	ns	95.3017	0.694742	ns	98.3436	1.15684	ns	101.402	0.523381	ns
2	101.632	0.609144	104.211	0.519693	ns	99.3212	0.134412	ns	106.591	0.48745	*	100.336	0.465294	ns	98.4622	0.576881	ns	96.2086	0.72612	ns	99.2762	0.959684	ns	97.3995	0.469993	ns
3	94.0252	0.541667	101.572	0.568733	*	89.3671	0.386595	ns	102.609	0.380617	**	96.2862	0.778947	ns	95.5879	0.605243	ns	90.7296	0.595185	ns	99.3354	0.580767	*	102.453	0.53016	**
4	48.7639	0.193443	81.3564	0.613302	****	77.4148	0.453229	***	101.435	0.695901	****	53.5583	0.607865	*	80.4753	0.433255	***	69.4405	0.539894	**	69.6059	0.584512	**	82.7712	0.945445	***
8	29.0633	0.576197	34.2251	0.63526	*	35.5245	0.616993	*	40.6659	0.944014	**	35.6333	0.5178	*	34.6933	0.616913	*	34.5828	0.434	*	41.1089	0.759908	**	34.5769	0.619649	*
12	20.4124	0.487797	27.9622	0.586428	*	25.4126	0.42781	*	30.7043	0.647947	**	23.593	0.613389	ns	22.3762	0.725193	ns	26.7357	0.630419	*	24.1884	0.910793	ns	21.5662	0.580726	ns
16	14.2789	0.798948	18.0161	0.042002	ns	16.2893	0.383096	ns	21.9803	0.615857	**	12.6124	0.579374	ns	15.6058	0.708182	ns	18.4543	0.618892	ns	14.4706	0.581003	ns	12.896	0.501088	ns
20	0.267453	0.0437267	2.81195	0.652912	ns	1.50567	0.0671722	ns	7.13355	1.07627	**	2.97785	0.333333	ns	5.59329	0.44692	*	4.55857	0.438463	*	3.69451	0.84939	ns	3.61211	1.19913	ns
