# Supplementary material for: Ginsenoside Rg1 Delays Chronological Aging in a Yeast Model via CDC19- and SDH2-Mediated Cellular Metabolism
Source: Antioxidants (Basel). 2023 Jan 28;12(2):296. doi: 10.3390/antiox12020296 (PMC9952469; doi:10.3390/antiox12020296)
Supplement: Supplementary file 1 [file antioxidants-12-00296-s001.zip › antioxidants-2070108-supplementary/Supplementary materials/Tables/Table S2.xls]

## Sheet: Sheet1
Protein	Protein Description	Gene Name	PG.ProteinGroups	PG.ProteinAccessions	PG.Genes	PG.ProteinDescriptions	PG.ProteinNames	SequenceNumber	Rg1-1	Rg1-2	Rg1-3	average Rg1	Control-1	Control-3	Control-2	average Control	Rg1/Control	t test p value
P39111	V-type proton ATPase subunit F	VMA7	P39111	P39111	VMA7	V-type proton ATPase subunit F	VATF_YEAST	4	190877	103639		147258	44398.2	30340.4	29446.5	34728.4	4.24028	0.0424945
P16370	DNA-directed RNA polymerase II subunit RPB3	RPB3	P16370	P16370	RPB3	DNA-directed RNA polymerase II subunit RPB3	RPB3_YEAST	4	169522	106336		137929	58265	46247.5	36370.8	46961.1	2.93709	0.035505
Q12400	tRNA (guanine(9)-N1)-methyltransferase	TRM10	Q12400	Q12400	TRM10	tRNA (guanine(9)-N1)-methyltransferase	TRM10_YEAST	4	240478	190991	136895	189454	59580.7	105572	40465.2	68539.4	2.76417	0.027388
P46673	Nucleoporin NUP85	NUP85	P46673	P46673	NUP85	Nucleoporin NUP85	NUP85_YEAST	6	87048.7	123179		105114	35794.4	36528.7	47127.9	39817	2.63993	0.0195918
P39533	"Homocitrate dehydratase, mitochondrial"	ACO2	P39533	P39533	ACO2	"Homocitrate dehydratase, mitochondrial"	ACON2_YEAST	6	174814	248160	202180	208385	63696.5	125701	115607	101668	2.04966	0.0206329
P21801	"Succinate dehydrogenase [ubiquinone] iron-sulfur subunit, mitochondrial"	SDH2	P21801	P21801	SDH2	"Succinate dehydrogenase [ubiquinone] iron-sulfur subunit, mitochondrial"	SDHB_YEAST	12	891310	1.11013e+06	1.43102e+06	1.14415e+06	623619	695253	374497	564456	2.027	0.0347373
Q05123	Actin-like protein ARP9	ARP9	Q05123	Q05123	ARP9	Actin-like protein ARP9	ARP9_YEAST	6	273104	262416	293337	276285	142171	139250	163364	148262	1.8635	0.000413537
P38072	"Protein SCO2, mitochondrial"	SCO2	P38072	P38072	SCO2	"Protein SCO2, mitochondrial"	SCO2_YEAST	4	268092	245123	183492	232235	174536	98926.5	104013	125825	1.8457	0.0387791
P07266	Mitochondrial RNA-splicing protein MRS1	MRS1	P07266	P07266	MRS1	Mitochondrial RNA-splicing protein MRS1	MRS1_YEAST	2	194979	155822	138957	163253	76256.6	129297	74457.9	93337.2	1.74906	0.0460725
P02992	"Elongation factor Tu, mitochondrial"	TUF1	P02992	P02992	TUF1	"Elongation factor Tu, mitochondrial"	EFTU_YEAST	11	1.86393e+06	1.59086e+06	1.13702e+06	1.5306e+06	881277	783737	979042	881352	1.73665	0.0415664
Q03102	Uncharacterized membrane protein YML131W	YML131W	Q03102	Q03102	YML131W	Uncharacterized membrane protein YML131W	YMN1_YEAST	2	830120	783363	900353	837945	373779	556416	526381	485526	1.72585	0.0059188
P40495	"Homoisocitrate dehydrogenase, mitochondrial"	LYS12	P40495	P40495	LYS12	"Homoisocitrate dehydrogenase, mitochondrial"	LYS12_YEAST	12	1.14913e+06	889039	858000	965391	507036	681469	685706	624737	1.54527	0.0358157
P53260	"Glutamyl-tRNA(Gln) amidotransferase subunit F, mitochondrial"	GTF1	P53260	P53260	GTF1	"Glutamyl-tRNA(Gln) amidotransferase subunit F, mitochondrial"	GATF_YEAST	2	149967	166404	211724	176032	113745	120843	111489	115359	1.52595	0.0314346
P38113	Alcohol dehydrogenase 5	ADH5	P38113	P38113	ADH5	Alcohol dehydrogenase 5	ADH5_YEAST	3		704493	755124	729808	530254	430656		480455	1.51899	0.046704
P16622	"Ferrochelatase, mitochondrial"	HEM15	P16622	P16622	HEM15	"Ferrochelatase, mitochondrial"	HEMH_YEAST	13	278407	293423	352026	307952	191544	258836	159708	203363	1.5143	0.0469641
P47117	Actin-related protein 3	ARP3	P47117	P47117	ARP3	Actin-related protein 3	ARP3_YEAST	13	1.81344e+06	1.80635e+06	2.01409e+06	1.87796e+06	2.32078e+06	2.86303e+06	3297433	2.82708e+06	0.664274	0.0309026
P25644	DNA topoisomerase 2-associated protein PAT1	PAT1	P25644	P25644	PAT1	DNA topoisomerase 2-associated protein PAT1	PAT1_YEAST	5	503365	485347	562633	517115	663961	783016	894878	780619	0.662443	0.0202927
P00549	Pyruvate kinase 1	CDC19	P00549	P00549	CDC19	Pyruvate kinase 1	KPYK1_YEAST	40	4.34058e+06	7.70148e+06	7261840	6.43463e+06	9137512	9880490	10607213	9.87507e+06	0.651604	0.0389198
P36122	Protein BCH2	BCH2	P36122	P36122	BCH2	Protein BCH2	BCH2_YEAST	2	36826.5	24582.6	31933.9	31114.3	49530.7	43809.5	50999.4	48113.2	0.646691	0.0152619
P53038	Telomere length regulation protein TEL2	TEL2	P53038	P53038	TEL2	Telomere length regulation protein TEL2	TEL2_YEAST	4	31071.6	36719.3	27574	31788.3		51857.3	49096.7	50477	0.629757	0.0137773
P15873	Proliferating cell nuclear antigen	POL30	P15873	P15873	POL30	Proliferating cell nuclear antigen	PCNA_YEAST	8	711953	879899	807266	799706	1.15095e+06	1228369	1435164	1.2715e+06	0.628949	0.0084922
Q08645	Folylpolyglutamate synthase	MET7	Q08645	Q08645	MET7	Folylpolyglutamate synthase	FOLE_YEAST	10	165091	116931	128108	136710	246601	225529	187940	220024	0.621343	0.0207756
Q01080	DNA-directed RNA polymerase I subunit RPA49	RPA49	Q01080	Q01080	RPA49	DNA-directed RNA polymerase I subunit RPA49	RPA49_YEAST	6	86685.3	112335	79006.7	92675.7	138817	165563	150718	151700	0.610916	0.00968931
P33442	40S ribosomal protein S1-A	RPS1A	P33442	P33442	RPS1A	40S ribosomal protein S1-A	RS3A1_YEAST	3	2884540	2.74244e+06	2.72398e+06	2.78365e+06	4.52867e+06	3.71602e+06	5490616	4578437	0.607992	0.0252967
P15367	Signal peptidase complex catalytic subunit SEC11	SEC11	P15367	P15367	SEC11	Signal peptidase complex catalytic subunit SEC11	SEC11_YEAST	2	122611	95457.2	132002	116690	238082	182615	165154	195284	0.597542	0.0329153
Q2V2P2	Uncharacterized protein YKL065W-A	YKL065W-A	Q2V2P2	Q2V2P2	YKL065W-A	Uncharacterized protein YKL065W-A	YK065_YEAST	1	3248753	3.11874e+06	3576115	3.31454e+06	4746457	4844380	7.107e+06	5.56594e+06	0.595503	0.0452167
P38065	AP-2 complex subunit alpha	APL3	P38065	P38065	APL3	AP-2 complex subunit alpha	AP2A_YEAST	8	18618.2	29128.1	30178.3	25974.9	38589.9	52329.7	40338.8	43752.8	0.593674	0.035197
Q03833	Transcriptional activator/repressor GIS1	GIS1	Q03833	Q03833	GIS1	Transcriptional activator/repressor GIS1	GIS1_YEAST	4	70357.5	94664.1	63342.5	76121.3	104075	151391	134847	130104	0.585079	0.0324885
P12684	3-hydroxy-3-methylglutaryl-coenzyme A reductase 2	HMG2	P12684	P12684	HMG2	3-hydroxy-3-methylglutaryl-coenzyme A reductase 2	HMDH2_YEAST	9	49594.6	70153.8	80435.6	66728	90638.2	129894	121990	114174	0.584441	0.0342877
Q06672	Pre-rRNA-processing protein TSR2	TSR2	Q06672	Q06672	TSR2	Pre-rRNA-processing protein TSR2	TSR2_YEAST	3	441970	245764	354085	347273	488460	668938	656250	604549	0.574433	0.0339778
P38315	YAP1-binding protein 1	YBP1	P38315	P38315	YBP1	YAP1-binding protein 1	YBP1_YEAST	4	45198	36398.4		40798.2	72697	69776.2		71236.6	0.572714	0.0224189
P31384	CCR4-Not complex 3'-5'-exoribonuclease subunit Ccr4	CCR4	P31384	P31384	CCR4	CCR4-Not complex 3'-5'-exoribonuclease subunit Ccr4	CCR4_YEAST	4	59756.3	68349.1	57066	61723.8	106111	114168	105861	108713	0.567766	0.000420749
P41835	Thiamine biosynthetic bifunctional enzyme	THI6	P41835	P41835	THI6	Thiamine biosynthetic bifunctional enzyme	THI6_YEAST	6	47623.9	108470	105089	87060.9	130872	166067	166968	154636	0.563006	0.0427087
P40047	"Aldehyde dehydrogenase 5, mitochondrial"	ALD5	P40047	P40047	ALD5	"Aldehyde dehydrogenase 5, mitochondrial"	ALDH5_YEAST	9	345531	427735	586283	453183	630064	958314	860357	816245	0.555205	0.0391827
P36016	Heat shock protein 70 homolog LHS1	LHS1	P36016	P36016	LHS1	Heat shock protein 70 homolog LHS1	LHS1_YEAST	7	59937	70661.1	43913.7	58170.6	99169.6	106385	111009	105521	0.551269	0.00508998
Q12038	Lethal(2) giant larvae protein homolog SRO7	SRO7	Q12038	Q12038	SRO7	Lethal(2) giant larvae protein homolog SRO7	SRO7_YEAST	4	43042.4	46128.1		44585.3	85005.3		77302.5	81153.9	0.549392	0.0126291
P38146	GTP-binding protein YPT10	YPT10	P38146	P38146	YPT10	GTP-binding protein YPT10	YPT10_YEAST	3	105524	109296	236042	150287	254466	290157	282355	275659	0.545193	0.0471523
P53883	Nucleolar protein 13	NOP13	P53883	P53883	NOP13	Nucleolar protein 13	NOP13_YEAST	1	16198.9	29486.4		22842.7	40492.4	42188.4	43403.6	42028.1	0.543509	0.0323603
Q12329	Heat shock protein 42	HSP42	Q12329	Q12329	HSP42	Heat shock protein 42	HSP42_YEAST	11	640138	1.04802e+06	1.68724e+06	1.12513e+06	2.012e+06	2.33454e+06	1.8811e+06	2.07588e+06	0.542002	0.0462294
Q12246	Sphingoid long chain base kinase 4	LCB4	Q12246	Q12246	LCB4	Sphingoid long chain base kinase 4	LCB4_YEAST	4	83962.7	111960	53196.5	83039.7	137762	152063	187254	159027	0.522175	0.0276835
Q04372	Type 2A phosphatase-associated protein 42	TAP42	Q04372	Q04372	TAP42	Type 2A phosphatase-associated protein 42	TAP42_YEAST	5	26098.9	38793.8	51483.8	38792.2	54683.2	87534.7	85784.4	76000.8	0.510418	0.0452659
P18412	Ty transcription activator TEC1	TEC1	P18412	P18412	TEC1	Ty transcription activator TEC1	TEC1_YEAST	2	33604	43676.6	56708.5	44663	64774.9	109567	88588.9	87643.7	0.509598	0.0419322
P18888	Transcription regulatory protein SNF6	SNF6	P18888	P18888	SNF6	Transcription regulatory protein SNF6	SNF6_YEAST	3	38687	21650.8	28808.8	29715.5	61481.6	53027.1	60570	58359.6	0.50918	0.00699232
P40893	Regulation of enolase protein 1	REE1	P40893	P40893	REE1	Regulation of enolase protein 1	REE1_YEAST	3	766055	720601	1117941	868199	1.41189e+06	1.63461e+06	2.28984e+06	1.77878e+06	0.488087	0.0355366
P39714	"(R,R)-butanediol dehydrogenase"	BDH1	P39714	P39714	BDH1	"(R,R)-butanediol dehydrogenase"	BDH1_YEAST	6	55166.4	78749.7	73808.8	69241.6	133269	168714	142581	148188	0.467255	0.00351966
P32836	GTP-binding nuclear protein GSP2/CNR2	GSP2	P32836	P32836	GSP2	GTP-binding nuclear protein GSP2/CNR2	GSP2_YEAST	1	488661	331484	668497	496214	1.23802e+06	837848	1.15253e+06	1.07613e+06	0.461108	0.0204481
P50108	"Probable alpha-1,6-mannosyltransferase MNN10"	MNN10	P50108	P50108	MNN10	"Probable alpha-1,6-mannosyltransferase MNN10"	MNN10_YEAST	4	20486.3	30634.1	5670.34	18930.3	45827.1	37970.5	42930.7	42242.8	0.44813	0.0374248
P08465	Homoserine O-acetyltransferase	MET2	P08465	P08465	MET2	Homoserine O-acetyltransferase	MET2_YEAST	2	11895.4	26214.8	30484.9	22865		48534.6	54067.6	51301.1	0.445702	0.032688
P38902	DNA-directed RNA polymerase II subunit RPB11	RPB11	P38902	P38902	RPB11	DNA-directed RNA polymerase II subunit RPB11	RPB11_YEAST	2	48483.3	86562.9	91593.5	75546.6	120055	188643	200175	169624	0.445376	0.0298103
P48527	"Tyrosine--tRNA ligase, mitochondrial"	MSY1	P48527	P48527	MSY1	"Tyrosine--tRNA ligase, mitochondrial"	SYYM_YEAST	4	43581.2	54513	26793.2	41629.1	83044.3	119668		101356	0.410722	0.0400606
Q06679	U3 small nucleolar RNA-associated protein 4	UTP4	Q06679	Q06679	UTP4	U3 small nucleolar RNA-associated protein 4	UTP4_YEAST	5	34110.4	24315.9	2271.72	20232.7	55674.3	49178.5	47124.2	50659	0.39939	0.0356291
P48563	Protein MON2	MON2	P48563	P48563	MON2	Protein MON2	MON2_YEAST	13	77881.6	35026.7	36266	49724.8	107284	146705	119840	124610	0.399045	0.0148472
P33324	CRAL-TRIO domain-containing protein YKL091C	YKL091C	P33324	P33324	YKL091C	CRAL-TRIO domain-containing protein YKL091C	YKJ1_YEAST	6	84567.8	106810	130088	107155	268663	296551	253392	272869	0.392699	0.000812203
P21375	Fumarate reductase 2	OSM1	P21375	P21375	OSM1	Fumarate reductase 2	OSM1_YEAST	8	39954.8	41840.7	119250	67015.1	159631	219026	161645	180100	0.372099	0.0255642
P40486	Protein SHQ1	SHQ1	P40486	P40486	SHQ1	Protein SHQ1	SHQ1_YEAST	5	3738.5	15965.1	19573.9	13092.5	27765	43477.3	34723.2	35321.8	0.370664	0.0281564
P32478	Cell wall mannoprotein HSP150	HSP150	P32478	P32478	HSP150	Cell wall mannoprotein HSP150	HS150_YEAST	2	22300.3	22804.6	40456.6	28520.5	107577	60087.6	108194	91953.1	0.310163	0.020333
Q08581	Kinetochore protein SLK19	SLK19	Q08581	Q08581	SLK19	Kinetochore protein SLK19	SLK19_YEAST	8	12740.2	16342.8	5713.52	11598.8	22782.2	44468.6	51163.1	39471.3	0.293855	0.0377531
P53870	Uncharacterized protein YNL193W	YNL193W	P53870	P53870	YNL193W	Uncharacterized protein YNL193W	YNT3_YEAST	2	28740.8	31194.2		29967.5		104504	99960.4	102232	0.293131	0.00127414
Q07589	Uncharacterized protein YDL144C	YDL144C	Q07589	Q07589	YDL144C	Uncharacterized protein YDL144C	YD144_YEAST	7	63130.2	55951.9		59541	187341		243407	215374	0.276454	0.0313526
Q02884	Elongator complex protein 4	ELP4	Q02884	Q02884	ELP4	Elongator complex protein 4	ELP4_YEAST	4	2682.33	42084.2		22383.3	95578	116269	158931	123593	0.181105	0.0370602
P05756	40S ribosomal protein S13	RPS13	P05756	P05756	RPS13	40S ribosomal protein S13	RS13_YEAST	5	2.02221e+06	2191198	2161746	2.12505e+06	3221432	2704679	3.46593e+06	3.13068e+06	0.678782	0.0120111
P0C0W1	40S ribosomal protein S22-A	RPS22A	P0C0W1;Q3E7Y3	P0C0W1;Q3E7Y3	RPS22A;RPS22B	40S ribosomal protein S22-A;40S ribosomal protein S22-B	RS22A_YEAST;RS22B_YEAST	5	877190	897681	865393	880088	1.54871e+06	1061327	1.32145e+06	1.31049e+06	0.671569	0.0380278
P0C2J3	Transposon Ty2-LR1 Gag-Pol polyprotein	TY2B-LR1	P0C2J3;P0CX63;P0CX64;P25384;Q03494;Q07791;Q12113;Q12337;Q12501	P0C2J3;P0CX63;P0CX64;P25384;Q03494;Q07791;Q12113;Q12337;Q12501	TY2B-LR1;TY2B-F;TY2B-GR2;TY2B-C;TY2B-DR2;TY2B-DR3;TY2B-OR1;TY2B-GR1;TY2B-OR2	Transposon Ty2-LR1 Gag-Pol polyprotein;Transposon Ty2-F Gag-Pol polyprotein;Transposon Ty2-GR2 Gag-Pol polyprotein;Transposon Ty2-C Gag-Pol polyprotein;Transposon Ty2-DR2 Gag-Pol polyprotein;Transposon Ty2-DR3 Gag-Pol polyprotein;Transposon Ty2-OR1 Gag-Pol polyprotein;Transposon Ty2-GR1 Gag-Pol polyprotein;Transposon Ty2-OR2 Gag-Pol polyprotein	YL21B_YEAST;YF21B_YEAST;YG22B_YEAST;YC21B_YEAST;YD22B_YEAST;YD23B_YEAST;YO21B_YEAST;YG21B_YEAST;YO22B_YEAST	3	90622.3	129609	146317	122183	169954	177538	174800	174097	0.701808	0.0355908
P12754	Translation initiation factor eIF-2B subunit delta	GCD2	P12754	P12754	GCD2	Translation initiation factor eIF-2B subunit delta	EI2BD_YEAST	8	160189	155385	164460	160011	202122	225634	195687	207814	0.769973	0.00724604
P22336	Replication factor A protein 1	RFA1	P22336	P22336	RFA1	Replication factor A protein 1	RFA1_YEAST	7	315672	320052	339656	325127	395359	438184	439343	424295	0.766275	0.00364177
P25372	"Thioredoxin-3, mitochondrial"	TRX3	P25372	P25372	TRX3	"Thioredoxin-3, mitochondrial"	TRX3_YEAST	5	101346	108829	103918	104698	76402	91062.7	91453	86305.9	1.2131	0.0274117
P32327	Pyruvate carboxylase 2	PYC2	P32327	P32327	PYC2	Pyruvate carboxylase 2	PYC2_YEAST	7	374865	434322	448297	419161	484756	616048	598193	566333	0.740133	0.0348548
P32558	FACT complex subunit SPT16	SPT16	P32558	P32558	SPT16	FACT complex subunit SPT16	SPT16_YEAST	22	369018	333120	390948	364362	554826	425701	502491	494340	0.737068	0.0341316
P32610	V-type proton ATPase subunit D	VMA8	P32610	P32610	VMA8	V-type proton ATPase subunit D	VATD_YEAST	2	1.76468e+06	2340395	2215682	2.10692e+06	2.72126e+06	2.55452e+06	2.70392e+06	2.6599e+06	0.792104	0.0389052
P36088	Free methionine-R-sulfoxide reductase	YKL069W	P36088	P36088	YKL069W	Free methionine-R-sulfoxide reductase	FRMSR_YEAST	6	783671	756060	661855	733862	578718	573188	623262	591723	1.24021	0.0239851
P36105	60S ribosomal protein L14-A	RPL14A	P36105;P38754	P36105;P38754	RPL14A;RPL14B	60S ribosomal protein L14-A;60S ribosomal protein L14-B	RL14A_YEAST;RL14B_YEAST	4	2.04075e+06	2.09075e+06	2.80798e+06	2.31316e+06	3528465	2923133	3.35616e+06	3.26925e+06	0.707551	0.0354912
P36527	"54S ribosomal protein L28, mitochondrial"	MRPL28	P36527	P36527	MRPL28	"54S ribosomal protein L28, mitochondrial"	RM28_YEAST	3	38496.2	39126.7		38811.4	45273.4	46944		46108.7	0.841738	0.0146423
P40032	"Prolyl 3,4-dihydroxylase TPA1"	TPA1	P40032	P40032	TPA1	"Prolyl 3,4-dihydroxylase TPA1"	TPA1_YEAST	6	271514	193870	290687	252023	379087	343103	333669	351953	0.716071	0.0377169
P40040	Protein THO1	THO1	P40040	P40040	THO1	Protein THO1	THO1_YEAST	4	445480	466697	460513	457564	639657	541219	679612	620163	0.737812	0.0174169
P41939	Isocitrate dehydrogenase [NADP] cytoplasmic	IDP2	P41939	P41939	IDP2	Isocitrate dehydrogenase [NADP] cytoplasmic	IDHC_YEAST	17	828806	1070122	1.08753e+06	995485	1.53894e+06	1364718	1.24086e+06	1.38151e+06	0.720578	0.0325341
P43586	60S ribosomal subunit assembly/export protein LOC1	LOC1	P43586	P43586	LOC1	60S ribosomal subunit assembly/export protein LOC1	LOC1_YEAST	4	116536	115308	105507	112450	132564	178063	144146	151591	0.741801	0.0499354
P53275	Uncharacterized protein YGR127W	YGR127W	P53275	P53275	YGR127W	Uncharacterized protein YGR127W	YG37_YEAST	9	122017	146820	116824	128554	147392	179320	184172	170295	0.754889	0.0477227
Q06096	Conserved oligomeric Golgi complex subunit 4	COG4	Q06096	Q06096	COG4	Conserved oligomeric Golgi complex subunit 4	COG4_YEAST	1	81803.9	71117.3	69065.2	73995.5	54491	65180.3	57567.8	59079.7	1.25247	0.0422631
Q07500	"External NADH-ubiquinone oxidoreductase 2, mitochondrial"	NDE2	Q07500	Q07500	NDE2	"External NADH-ubiquinone oxidoreductase 2, mitochondrial"	NDH2_YEAST	2	1056685	1.14252e+06	1.09784e+06	1.09901e+06	1.40146e+06	1.24916e+06	1.27255e+06	1.30772e+06	0.840402	0.0174686
Q07834	KH domain-containing protein YLL032C	YLL032C	Q07834	Q07834	YLL032C	KH domain-containing protein YLL032C	YL032_YEAST	5	51110.6	46180.7	40646.7	45979.3	36326.1	37826.2	31410.3	35187.5	1.30669	0.0397077
Q12136	Something about silencing protein 10	SAS10	Q12136	Q12136	SAS10	Something about silencing protein 10	SAS10_YEAST	12	73683.7	81062.2	90588.3	81778	96785.7	117402	130934	115041	0.710863	0.0397392
Q12452	3-keto-steroid reductase	ERG27	Q12452	Q12452	ERG27	3-keto-steroid reductase	ERG27_YEAST	2	52972.2	50476.5		51724.3	65401.6	76133.2	67060.9	69531.9	0.743893	0.0272432
